# Supplementary material for: Pharmacological inhibition of TBK1/IKKε blunts immunopathology in a murine model of SARS-CoV-2 infection
Source: Nat Commun. 2023 Sep 18;14:5666. doi: 10.1038/s41467-023-41381-9 (PMC10507085; doi:10.1038/s41467-023-41381-9)
Supplement: Supplementary file 4 — Source Data [file 41467_2023_41381_MOESM4_ESM.xlsx]

## Sheet: Fig 1A
Relative IFN-β Luc activity
Concentration (uM)	Quercetin									Daidzein									Apigenin									Resveratrol									IDX
40	0.478152	0.420762	0.357129	0.207818	0.212446	0.25505	0.34325	0.483004	0.483677	0.839273	0.81202	0.918239	0.882734	0.649474	0.962554	1.21366	0.907298	0.739893	0.027269	0.024352	0.028426	0.033049	0.023321	0.023683	0.023873	0.01619	0.021901	0.291031	0.347333	0.376481	0.122232	0.130864	0.098634	0.167018	0.202478	0.223199
30	0.532693	0.428947	0.518394	0.313584	0.27835	0.27857	0.383386	0.527691	0.502439	0.867226	1.17191	1.40461	0.8527	1.03343	1.09635	0.868165	1.20479	1.08391	0.057806	0.066015	0.064375	0.02491	0.028953	0.030319	0.027638	0.039681	0.041818	0.434765	0.398868	0.401654	0.124282	0.102489	0.089853	0.201117	0.230723	0.264781
20	0.642329	0.617287	0.791055	0.530009	0.470138	0.443334	0.532565	0.6413	0.55227	1.19217	1.25577	1.06289	1.07687	1.13503	1.02877	1.0621	1.20849	1.00039	0.137826	0.134393	0.166836	0.035567	0.038947	0.035879	0.088151	0.109034	0.119361	0.330751	0.236148	0.282194	0.141737	0.115947	0.122749	0.265912	0.341714	0.355505
10	0.755416	0.811321	0.860936	0.778849	0.709484	0.524228	0.682821	0.771861	0.563111	1.07198	1.37386	1.14745	1.08385	1.2272	1.0536	1.22597	1.15911	1.18746	0.78826	0.889588	0.91754	0.400638	0.389304	0.465754	0.347487	0.374643	0.478922	0.527708	0.399188	0.456974	0.232906	0.312357	0.287368	0.404084	0.535189	0.468651
5	0.603571	0.819706	0.798742	0.935796	0.719499	0.58766	0.599314	0.652997	0.932718	0.819706	1.08805	1.09224	0.923178	1.12695	0.949869	0.997133	1.07544	0.927425	0.8826	0.944794	0.925227	0.659301	0.638087	0.503719	0.789816	1.08371	0.86318	0.600674	0.513679	0.466412	0.438415	0.358233	0.419722	0.405545	0.573217	0.570033	0.0387785	0.0438903	0.0663131	0.0928955	0.0984032	0.0954986	0.0475695	0.0400275	0.0393892
2.5																																					0.113484	0.0966143	0.0833746	0.151415	0.103489	0.104514	0.0980904	0.0606638	0.0793021
1.25																																					0.313925	0.195342	0.155505	0.171024	0.222823	0.169563	0.153892	0.126694	0.119909
0.625																																					0.462411	0.342767	0.157628	0.331681	0.227618	0.220695	0.299255	0.255793	0.290331
0.3125																																					0.465347	0.518839	0.518051	0.526062	0.225426	0.397223	0.461792	0.465081	0.445515

## Sheet: Fig 1B
	Relative ISRE-Luc activity
	Concentration (uM)	Quercetin									Daidzein									IDX
	40	0.506133	0.535764	0.577197	0.183047	0.185631	0.16913				0.676069	0.795962	1.12138	0.6755	0.808793	0.909998	0.940658	0.939992	0.887542
	30	0.665006	0.80444	0.364956	0.442302	0.430093	0.380781				0.691681	1.06101	1.02482	0.703973	1.01476	1.27511	0.703139	0.837759	0.937863
	20	0.699974	0.835589	0.632018	0.472499	0.580186	0.505297				1.19028	1.05847	0.913031	0.73224	1.26011	1.04047	1.2773	1.28566	0.943585
	10	1.00336	0.743439	0.530061	0.62501	0.702085	0.721217				1.04115	1.72843	1.3132	1.02136	0.988973	1.50676	1.44034	1.24171	0.728246
	5										1.3073	1.20041	1.20362	0.755425	1.30263	1.09063	1.4246	1.7507	0.630928	0.151657	0.193913	0.194471	0.198072	0.0588667	0.064976	0.131482	0.0585664	0.0613444
	2.5										0.905496	0.997781	1.04676	0.955909	1.18657	1.07913	1.83872	1.37049	1.12212	0.260485	0.214029	0.235008	0.0841465	0.0893344	0.0391226	0.12655	0.0624635	0.0990833
	1.25																			0.327528	0.276813	0.242439	0.487939	0.217297	0.282914	0.303688	0.29774	0.10919
	0.625																			0.581018	0.450616	0.616078	0.748976	0.685466	0.281193	0.514575	0.289474	0.495916

## Sheet: Fig 1C
LEFT	IP-10 pg/ml
	Concentration (uM)	IDX									IDX+GSK
	5	161.698	132.301	266.023	162.624	199.824	222.482	163.163	196.805	168.039	860.812	672.717	331.006	495.729	404.421	268.812	712.645	796.505	579.54
	2.5	384.937	131.417	160.15	141.657	312.099	292.146	184.128	405.969	204.606	225.133	387.589	763.781	506.889	324.949	557.615	908.644	1059.3	986.654
	1.25	362.834	220.712	208.998	240.405	85.858	146.054	176.815	155.85	385.491	594.03	295.42	458.761	513.99	669.89	875.163	1977.38	1717.51	1601.96
	0.625	397.536	337.858	148.215	81.8	194.075	90.931	204.118	274.815	199.243	1089.13	2051.5	1141.52	2274.88	1517.02	3582.95	5393.72	7299.6	7169.42
	0.3125	282.6	170.097	394.22	372.97	227.893	83.829	305.531	276.765	232.884	833.626	1586.01	772.18	1612.05	950.238	1953.27	4674.57	6567.77	4274.28
	0.01	170.318	434.889	504.514	233.642	73.346	140.981	275.302	261.651	460.088	2001.76	3183.83	2964.12	2765.57	3687.44	4388.82	8796.41	7651.61	6450.75
RIGHT	IFN-β (pg/ml)
	NT	IDX	GSK
	0.568	319.519	700.861
	0.913	340.184	568.88
	8.882	517.751	1017.14
	Table Analyzed	IFNB ELISA
	Data sets analyzed	A-C
	ANOVA summary
	F	19.95
	P value	0.0022
	P value summary	**
	Significant diff. among means (P < 0.05)?	Yes
	R squared	0.8693
	Brown-Forsythe test
	F (DFn, DFd)	1.404 (2, 6)
	P value	0.3162
	P value summary	ns
	Are SDs significantly different (P < 0.05)?	No
	Bartlett's test
	Bartlett's statistic (corrected)
	P value
	P value summary
	Are SDs significantly different (P < 0.05)?
	ANOVA table	SS	DF	MS	F (DFn, DFd)	P value
	Treatment (between columns)	863942	2	431971	F (2, 6) = 19.95	P=0.0022
	Residual (within columns)	129925	6	21654
	Total	993867	8
	Data summary
	Number of treatments (columns)	3
	Number of values (total)	9
	Number of families	1
	Number of comparisons per family	3
	Alpha	0.05
	Uncorrected Fisher's LSD	Mean Diff.	95.00% CI of diff.	Below threshold?	Summary	Individual P Value
	NT vs. IDX	-389	-683.0 to -95.03	Yes	*	0.0177	A-B
	NT vs. GSK	-758.8	-1053 to -464.8	Yes	***	0.0007	A-C
	IDX vs. GSK	-369.8	-663.8 to -75.81	Yes	*	0.0217	B-C
	Test details	Mean 1	Mean 2	Mean Diff.	SE of diff.	n1	n2	t	DF
	NT vs. IDX	3.454	392.5	-389	120.2	3	3	3.238	6
	NT vs. GSK	3.454	762.3	-758.8	120.2	3	3	6.316	6
	IDX vs. GSK	392.5	762.3	-369.8	120.2	3	3	3.078	6

## Sheet: Fig 1G
	Concentration IDX (uM)	3p-hpRNA
	5	0.040237	0.042131	0.032732	0.047875	0.05584	0.055126	0.06269	0.070601	0.061388
	2.5	0.052362	0.039783	0.03924	0.081695	0.08189	0.092581	0.060098	0.050912	0.163873
	1.25	0.147388	0.144493	0.113044	0.326472	0.269402	0.343673	0.117432	0.044027	0.230111
	0.625	0.222187	0.107322	0.258452	0.34251	0.35789	0.94142	0.281911	0.414131	0.129989
	0.3125	0.366584	0.360198	0.428053	0.649422	0.447044	0.705886	0.184224	0.245403	0.61633
	0	1.31636		0.683638	1.30909		0.690908	1.09521	1.1859	0.718892

## Sheet: Fig 1H
	Relative IFNB1 expression
	Treatment	TLR3 (25ug/ml)			cGAS (2.5ug/ml)			RIG-I (1ug/ml)
	NT	1	1	1	1	1	1	1	1	1
	IDX	0.0282504	0.0435625	0.184252	0.166518	0.0608398	0.0832464	0.0817215	0.0355765	0.0367087
	MRT	0.644958	0.457331	0.74519	0.434186	0.552247	0.49974	0.581837	0.854312	0.760619
	Relative RSAD2 expression
		TLR3 (25ug/ml)			cGAS (2.5ug/ml)			RIG-I (1ug/ml)
	NT	1	1	1	1	1	1	1	1	1
	IDX	0.0242841	0.00983903	0.0137341	0.572357	0.6434	0.484745	0.330373	0.154888	0.587778
	MRT	0.479939	0.536011	0.51892	0.42637	0.25575	0.777475	0.669253	0.456566	0.711489
	Relative IFIT1 expression
		TLR3 (25ug/ml)			cGAS (2.5ug/ml)			RIG-I (1ug/ml)
	NT	1	1	1	1	1	1	1	1	1
	IDX	0.267861	0.0402387	0.0725172	0.584729	0.751384	0.359956	0.167217	0.326239	0.35997
	MRT	0.510379	0.449149	0.416152	0.586209	0.258061	0.618568	0.674733	0.413563	0.73533
	Table Analyzed	IFNB1
	Two-way ANOVA	Ordinary
	Alpha	0.05
	Source of Variation	% of total variation	P value	P value summary	Significant?
	Interaction	1.764	0.0512	ns	No
	Row Factor	95.08	<0.0001	****	Yes
	Column Factor	0.4236	0.2733	ns	No
	ANOVA table	SS	DF	MS	F (DFn, DFd)	P value
	Interaction	0.07126	4	0.01782	F (4, 18) = 2.905	P=0.0512
	Row Factor	3.841	2	1.921	F (2, 18) = 313.1	P<0.0001
	Column Factor	0.01712	2	0.008558	F (2, 18) = 1.395	P=0.2733
	Residual	0.1104	18	0.006134
	Data summary
	Number of columns (Column Factor)	3
	Number of rows (Row Factor)	3
	Number of values	27
	Within each column, compare rows (simple effects within columns)
	Number of families	3
	Number of comparisons per family	3
	Alpha	0.05
	Uncorrected Fisher's LSD	Mean Diff.	95.00% CI of diff.	Below threshold?	Summary	Individual P Value
	TLR3 (25ug/ml)
	NT vs. IDX	0.9146	0.7803 to 1.049	Yes	****	<0.0001
	NT vs. MRT	0.3842	0.2498 to 0.5185	Yes	****	<0.0001
	IDX vs. MRT	-0.5305	-0.6648 to -0.3961	Yes	****	<0.0001
	cGAS (2.5ug/ml)
	NT vs. IDX	0.8965	0.7621 to 1.031	Yes	****	<0.0001
	NT vs. MRT	0.5046	0.3703 to 0.6390	Yes	****	<0.0001
	IDX vs. MRT	-0.3919	-0.5262 to -0.2575	Yes	****	<0.0001
	RIG-I (1ug/ml)
	NT vs. IDX	0.9487	0.8143 to 1.083	Yes	****	<0.0001
	NT vs. MRT	0.2677	0.1334 to 0.4021	Yes	***	0.0006
	IDX vs. MRT	-0.6809	-0.8153 to -0.5466	Yes	****	<0.0001
	Test details	Mean 1	Mean 2	Mean Diff.	SE of diff.	N1	N2	t	DF
	TLR3 (25ug/ml)
	NT vs. IDX	1	0.08535	0.9146	0.06395	3	3	14.3	18
	NT vs. MRT	1	0.6158	0.3842	0.06395	3	3	6.008	18
	IDX vs. MRT	0.08535	0.6158	-0.5305	0.06395	3	3	8.296	18
	cGAS (2.5ug/ml)
	NT vs. IDX	1	0.1035	0.8965	0.06395	3	3	14.02	18
	NT vs. MRT	1	0.4954	0.5046	0.06395	3	3	7.891	18
	IDX vs. MRT	0.1035	0.4954	-0.3919	0.06395	3	3	6.128	18
	RIG-I (1ug/ml)
	NT vs. IDX	1	0.05134	0.9487	0.06395	3	3	14.84	18
	NT vs. MRT	1	0.7323	0.2677	0.06395	3	3	4.187	18
	IDX vs. MRT	0.05134	0.7323	-0.6809	0.06395	3	3	10.65	18
	Table Analyzed	RSAD2
	Two-way ANOVA	Ordinary
	Alpha	0.05
	Source of Variation	% of total variation	P value	P value summary	Significant?
	Interaction	11.08	0.006	**	Yes
	Row Factor	73.92	<0.0001	****	Yes
	Column Factor	5.35	0.0189	*	Yes
	ANOVA table	SS	DF	MS	F (DFn, DFd)	P value
	Interaction	0.3309	4	0.08272	F (4, 18) = 5.169	P=0.0060
	Row Factor	2.207	2	1.104	F (2, 18) = 68.95	P<0.0001
	Column Factor	0.1597	2	0.07987	F (2, 18) = 4.991	P=0.0189
	Residual	0.2881	18	0.016
	Data summary
	Number of columns (Column Factor)	3
	Number of rows (Row Factor)	3
	Number of values	27
	Within each column, compare rows (simple effects within columns)
	Number of families	3
	Number of comparisons per family	3
	Alpha	0.05
	Uncorrected Fisher's LSD	Mean Diff.	95.00% CI of diff.	Below threshold?	Summary	Individual P Value
	TLR3 (25ug/ml)
	NT vs. IDX	0.984	0.7670 to 1.201	Yes	****	<0.0001
	NT vs. MRT	0.4884	0.2714 to 0.7054	Yes	***	0.0002
	IDX vs. MRT	-0.4957	-0.7127 to -0.2787	Yes	***	0.0001
	cGAS (2.5ug/ml)
	NT vs. IDX	0.4332	0.2162 to 0.6502	Yes	***	0.0005
	NT vs. MRT	0.5135	0.2965 to 0.7305	Yes	****	<0.0001
	IDX vs. MRT	0.0803	-0.1367 to 0.2973	No	ns	0.447
	RIG-I (1ug/ml)
	NT vs. IDX	0.6423	0.4253 to 0.8593	Yes	****	<0.0001
	NT vs. MRT	0.3876	0.1706 to 0.6046	Yes	**	0.0015
	IDX vs. MRT	-0.2548	-0.4718 to -0.03775	Yes	*	0.0239
	Test details	Mean 1	Mean 2	Mean Diff.	SE of diff.	N1	N2	t	DF
	TLR3 (25ug/ml)
	NT vs. IDX	1	0.01595	0.984	0.1033	3	3	9.527	18
	NT vs. MRT	1	0.5116	0.4884	0.1033	3	3	4.728	18
	IDX vs. MRT	0.01595	0.5116	-0.4957	0.1033	3	3	4.799	18
	cGAS (2.5ug/ml)
	NT vs. IDX	1	0.5668	0.4332	0.1033	3	3	4.194	18
	NT vs. MRT	1	0.4865	0.5135	0.1033	3	3	4.971	18
	IDX vs. MRT	0.5668	0.4865	0.0803	0.1033	3	3	0.7774	18
	RIG-I (1ug/ml)
	NT vs. IDX	1	0.3577	0.6423	0.1033	3	3	6.218	18
	NT vs. MRT	1	0.6124	0.3876	0.1033	3	3	3.752	18
	IDX vs. MRT	0.3577	0.6124	-0.2548	0.1033	3	3	2.466	18
	Table Analyzed	IFIT1
	Two-way ANOVA	Ordinary
	Alpha	0.05
	Source of Variation	% of total variation	P value	P value summary	Significant?
	Interaction	7.947	0.0237	*	Yes
	Row Factor	78.22	<0.0001	****	Yes
	Column Factor	4.063	0.0437	*	Yes
	ANOVA table	SS	DF	MS	F (DFn, DFd)	P value
	Interaction	0.2207	4	0.05519	F (4, 18) = 3.661	P=0.0237
	Row Factor	2.173	2	1.086	F (2, 18) = 72.07	P<0.0001
	Column Factor	0.1129	2	0.05643	F (2, 18) = 3.744	P=0.0437
	Residual	0.2713	18	0.01507
	Data summary
	Number of columns (Column Factor)	3
	Number of rows (Row Factor)	3
	Number of values	27
	Within each column, compare rows (simple effects within columns)
	Number of families	3
	Number of comparisons per family	3
	Alpha	0.05
	Uncorrected Fisher's LSD	Mean Diff.	95.00% CI of diff.	Below threshold?	Summary	Individual P Value
	TLR3 (25ug/ml)
	NT vs. IDX	0.8731	0.6625 to 1.084	Yes	****	<0.0001
	NT vs. MRT	0.5414	0.3308 to 0.7520	Yes	****	<0.0001
	IDX vs. MRT	-0.3317	-0.5423 to -0.1211	Yes	**	0.0039
	cGAS (2.5ug/ml)
	NT vs. IDX	0.4346	0.2240 to 0.6452	Yes	***	0.0004
	NT vs. MRT	0.5124	0.3018 to 0.7230	Yes	****	<0.0001
	IDX vs. MRT	0.07774	-0.1329 to 0.2883	No	ns	0.4481
	RIG-I (1ug/ml)
	NT vs. IDX	0.7155	0.5049 to 0.9261	Yes	****	<0.0001
	NT vs. MRT	0.3921	0.1815 to 0.6027	Yes	**	0.001
	IDX vs. MRT	-0.3234	-0.5340 to -0.1128	Yes	**	0.0047
	Test details	Mean 1	Mean 2	Mean Diff.	SE of diff.	N1	N2	t	DF
	TLR3 (25ug/ml)
	NT vs. IDX	1	0.1269	0.8731	0.1002	3	3	8.71	18
	NT vs. MRT	1	0.4586	0.5414	0.1002	3	3	5.401	18
	IDX vs. MRT	0.1269	0.4586	-0.3317	0.1002	3	3	3.309	18
	cGAS (2.5ug/ml)
	NT vs. IDX	1	0.5654	0.4346	0.1002	3	3	4.336	18
	NT vs. MRT	1	0.4876	0.5124	0.1002	3	3	5.111	18
	IDX vs. MRT	0.5654	0.4876	0.07774	0.1002	3	3	0.7756	18
	RIG-I (1ug/ml)
	NT vs. IDX	1	0.2845	0.7155	0.1002	3	3	7.138	18
	NT vs. MRT	1	0.6079	0.3921	0.1002	3	3	3.912	18
	IDX vs. MRT	0.2845	0.6079	-0.3234	0.1002	3	3	3.226	18

## Sheet: Fig 2A
	Relative IFN-β Luc activity
	Concentration (uM)	TBK1									IKKe
	5	0.0519386	0.0503946	0.0509067	0.0649038	0.0669147	0.0629894	0.0737112	0.0700326	0.0778711	0.0464175	0.0463499	0.0444567	0.0514491	0.0513511	0.0513837	0.0689456	0.0595143	0.0604177
	2.5	0.313356	0.0928814	0.127061	0.160427	0.191458	0.183506	0.123021	0.147807	0.0621491	0.0660596	0.0626113	0.0628141	0.125975	0.124145	0.122543	0.0784852	0.080292	0.0690901
	1.25	0.442658	0.347641	0.369239	0.363488	0.356003	0.337538	0.323087	0.314369	0.24944	0.124276	0.083504	0.091517	0.222728	0.203345	0.224068	0.131459	0.124413	0.088422
	0.625	0.862855	0.572956	0.792331	0.646172	0.704136	0.77083	0.851708	0.633023	0.671437	0.222419	0.288005	0.312752	0.557572	0.578884	0.55401	0.267038	0.292115	0.27029
	0.3125	1.29369	1.01105	0.99273	1.27756	1.13089	0.973951	1.02252	1.0559	0.96972	0.569925	0.48304	0.452005	0.748464	0.87689	0.966518	0.641541	0.687288	0.781275
	0.01	0.916836	1.04507	1.03809	0.997733	0.992909	1.00936	1.02329	0.98059	0.996118	0.850188	1.07981	1.07	1.12015	1.00149	0.878361	1.07961	1.12886	0.791537

## Sheet: Fig 2B
	R.U.
	Concentration (uM)	RU
	6.25	11.6408
	12.5	27.3641
	25	40.5026
	50	99.5207
	100	183.268
	250	195.224
	500	187.739
	6.25	16.2091
	12.5	32.1926
	25	47.856
	50	108.25
	100	184.869
	250	194.25
	500	182.277

## Sheet: Fig 2C
	qPCR signal
	IDX [nM]	TBK1		IKKe
	0	2.03e-06	1.85e-06	2.67e-07	2.16e-07
	0.169	1.75e-06	1.75e-06	1.95e-07	2.99e-07
	0.508	1.9e-06	1.67e-06	2.31e-07	2.47e-07
	1.52	2.15e-06	1.92e-06	2.33e-07	2.09e-07
	4.57	2.08e-06	2.09e-06	2.68e-07	2.59e-07
	13.7	1.85e-06	2.03e-06	2.58e-07	2.35e-07
	41.2	2.05e-06	1.98e-06	2.16e-07	2.19e-07
	123	2.04e-06	2.05e-06	2.39e-07	2.65e-07
	370	2.31e-06	2.14e-06	2.54e-07	2.56e-07
	1110	1.86e-06	1.81e-06	2.18e-07	2.54e-07
	3330	1.84e-06	1.89e-06	1.96e-07	2.24e-07
	10000	1.98e-06	2.06e-06	3.01e-07	2.32e-07

## Sheet: Fig 2G
	IP-10 (ng/ml)
	Concentration (uM)	IKKko									TBK1ko									WT
	5	7150.41	5208.18	5433.59	6395.98	4899.86	8832.78	3909.72	2736.68	3355.79	718.521	474.584	733.96	790.359	745.411	1759.94	789.756	1232.36	621.403	2469.3	1221.83	2290.21	2485.53	3506.48	2854.74	2636.21	2052.41	3467.12
	2.5	16228.5	11099.7	16160.6	18233.3	15764.4	16743.6	6356.28	5115.35	5055.61	1150.81	922.316	1184.78	1226.99	1098.57	2093.84	982.548	759.887	1088.45	8141.6	4377.56	4321.98	8421.83	6338.19	7943.46	4721.62	4189.41	6964.52
	1.25	28746.5	26152.7	26582	25630.4	25171.3	26683.4	14795.7	10877.4	10011.2	2086.42	2108.03	3015.84	1660.42	1759.94	2617.16	3173.86	2853.44	3114.12	18708.1	15839.5	12557.2	15167.2	13378.9	12868.4	12520.2	14923.3	17511.1
	0.625	36611.1	37556	36135.6	29560.1	35024.4	33557.2	20522.4	18724.8	18529.3	16994.3	4917.93	6029.54	4864.55	5403.92	4967.28	6994.39	6722.86	7939.35	29635.8	26653	26381.2	21578.7	20596.2	18727.7	18906.8	14184.7	12827
	0.3125	38195.2	34869.6	35956.5	30825	31020.9	31926.3	21730.8	19286.9	16984.3	7638.28	7554.91	7947.06	5320.44	5586.92	6803.72	10665.6	9620.16	11626.8	30565.2	29796.3	23602.2	20644.4	18393.8	16961.9	21233.8	19501.4	23303
	0.01	45593.5	38457.6	41835.7	36514.1	38443.7	34542.9	25073.4	23218.8	23050.4	14030	13011.1	12689.9	11776.9	9089.63	10187.6	11431.3	9234.58	15349.6	28885.4	29237.5	29388.8	27036.6	22349.2	20371.5	24484.1	22512.8	25779.4

## Sheet: Fig 2H
	Relative reporter expression
	Reporter	NT			IDX 5uM			MRT 400nM			NT
	IFNb-Luc	1	1	1	0.0117761	0.089226	0.15797	0.253645	0.420799	0.479745	0.00511838	0.00680984	0.0188715
	NFkB-Luc	1	1	1	0.59121	0.375394	0.39236	1.56719	1.63332	1.5317	0.00304896	0.0029241	0.00279701
	Two-way ANOVA	Ordinary
	Alpha	0.05
	Source of Variation	% of total variation	P value	P value summary	Significant?
	Interaction	20.53	<0.0001	****	Yes
	Row Factor	12.95	<0.0001	****	Yes
	Column Factor	65.48	<0.0001	****	Yes
	ANOVA table	SS	DF	MS	F (DFn, DFd)	P value
	Interaction	1.432	3	0.4774	F (3, 16) = 105.4	P<0.0001
	Row Factor	0.9033	1	0.9033	F (1, 16) = 199.5	P<0.0001
	Column Factor	4.568	3	1.523	F (3, 16) = 336.3	P<0.0001
	Residual	0.07245	16	0.004528
	Difference between row means
	Mean of IFNb-Luc	0.3703
	Mean of NFkB-Luc	0.7583
	Difference between means	-0.388
	SE of difference	0.02747
	95% CI of difference	-0.4462 to -0.3298
	Data summary
	Number of columns (Column Factor)	4
	Number of rows (Row Factor)	2
	Number of values	24
	Within each row, compare columns (simple effects within rows)
	Number of families	2
	Number of comparisons per family	3
	Alpha	0.05
	Uncorrected Fisher's LSD	Mean Diff.	95.00% CI of diff.	Below threshold?	Summary	Individual P Value
	IFNb-Luc
	NT vs. IDX 5uM	0.9137	0.7972 to 1.030	Yes	****	<0.0001
	NT vs. MRT 400nM	0.6153	0.4988 to 0.7317	Yes	****	<0.0001
	NT vs. NT	0.9897	0.8733 to 1.106	Yes	****	<0.0001
	NFkB-Luc
	NT vs. IDX 5uM	0.547	0.4305 to 0.6635	Yes	****	<0.0001
	NT vs. MRT 400nM	-0.5774	-0.6939 to -0.4609	Yes	****	<0.0001
	NT vs. NT	0.9971	0.8806 to 1.114	Yes	****	<0.0001
	Test details	Mean 1	Mean 2	Mean Diff.	SE of diff.	N1	N2	t	DF
	IFNb-Luc
	NT vs. IDX 5uM	1	0.08632	0.9137	0.05494	3	3	16.63	16
	NT vs. MRT 400nM	1	0.3847	0.6153	0.05494	3	3	11.2	16
	NT vs. NT	1	0.01027	0.9897	0.05494	3	3	18.01	16
	NFkB-Luc
	NT vs. IDX 5uM	1	0.453	0.547	0.05494	3	3	9.956	16
	NT vs. MRT 400nM	1	1.577	-0.5774	0.05494	3	3	10.51	16
	NT vs. NT	1	0.002923	0.9971	0.05494	3	3	18.15	16

[truncated: 33 more sheets: Fig 3A, Fig 3B, Fig 3D, Fig 3F, Fig 3G, Fig 3H, Fig 4A, Fig 4B, Fig 4C, Fig 4D, Fig 4E, Fig 4F, Supp Fig 1A, Supp Fig 1B, Supp Fig 1C, Supp Fig 1D, Supp Fig 1E, Supp Fig 1F, Supp Fig 1H, Supp Fig 1I …]
